# Supplementary material for: Identification of Hub Genes With Differential Correlations in Sepsis
Source: Front Genet. 2022 Mar 24;13:876514. doi: 10.3389/fgene.2022.876514 (PMC8987114; doi:10.3389/fgene.2022.876514)
Supplement: Supplementary file 2 [file Table1.XLS]

## Sheet: all_module_gene_list
GeneSymbol	ModuleColor
ZZZ3	blue
ZZEF1	turquoise
ZYX	greenyellow
ZYG11B	yellow
ZYG11A	turquoise
ZXDC	turquoise
ZXDB	blue
ZXDA	blue
ZWINT	purple
ZWILCH	purple
ZW10	blue
ZUFSP	brown
ZSWIM8-AS1	blue
ZSWIM8	greenyellow
ZSWIM7	blue
ZSWIM6	greenyellow
ZSWIM5	blue
ZSWIM4	turquoise
ZSWIM3	blue
ZSWIM2	turquoise
ZSWIM1	pink
ZSCAN9	grey
ZSCAN5C	turquoise
ZSCAN5B	turquoise
ZSCAN5A	yellow
ZSCAN4	blue
ZSCAN32	blue
ZSCAN31	turquoise
ZSCAN30	brown
ZSCAN29	blue
ZSCAN26	blue
ZSCAN25	blue
ZSCAN23	turquoise
ZSCAN22	brown
ZSCAN21	blue
ZSCAN20	turquoise
ZSCAN2	yellow
ZSCAN18	yellow
ZSCAN16	blue
ZSCAN12P1	turquoise
ZSCAN12	blue
ZSCAN10	turquoise
ZSCAN1	turquoise
ZRSR2	blue
ZRANB3	yellow
ZRANB2-AS2	turquoise
ZRANB2-AS1	brown
ZRANB2	blue
ZRANB1	black
ZPLD1	turquoise
ZPBP2	turquoise
ZPBP	turquoise
ZP4	turquoise
ZP3	green
ZP2	turquoise
ZP1	turquoise
ZNRF4	turquoise
ZNRF3-IT1	blue
ZNRF3-AS1	turquoise
ZNRF3	turquoise
ZNRF2P1	turquoise
ZNRF2	green
ZNRF1	turquoise
ZNRD1-AS1	blue
ZNRD1	purple
ZNHIT6	blue
ZNHIT3	blue
ZNHIT2	turquoise
ZNHIT1	purple
ZNFX1	grey60
ZNF99	blue
ZNF98	blue
ZNF93	blue
ZNF92	blue
ZNF91	blue
ZNF90	blue
ZNF891	blue
ZNF890P	blue
ZNF888	blue
ZNF883	yellow
ZNF880	blue
ZNF879	blue
ZNF878	turquoise
ZNF876P	brown
ZNF865	grey
ZNF862	blue
ZNF860	blue
ZNF853	turquoise
ZNF852	brown
ZNF850	blue
ZNF85	turquoise
ZNF849P	green
ZNF847P	turquoise
ZNF846	blue
ZNF845	blue
ZNF844	green
ZNF843	turquoise
ZNF841	blue
ZNF84	blue
ZNF839	blue
ZNF837	turquoise
ZNF836	blue
ZNF835	yellow
ZNF833P	turquoise
ZNF831	blue
ZNF830	blue
ZNF83	blue
ZNF829	blue
ZNF827	blue
ZNF826P	turquoise
ZNF823	greenyellow
ZNF821	turquoise
ZNF815P	blue
ZNF814	blue
ZNF813	blue
ZNF812	turquoise
ZNF81	turquoise
ZNF808	blue
ZNF805	blue
ZNF804B	turquoise
ZNF804A	blue
ZNF800	blue
ZNF80	blue
ZNF8	blue
ZNF799	brown
ZNF793	blue
ZNF792	blue
ZNF791	green
ZNF790-AS1	blue
ZNF790	blue
ZNF79	blue
ZNF789	blue
ZNF788	purple
ZNF787	turquoise
ZNF786	blue
ZNF785	blue
ZNF784	turquoise
ZNF783	yellow
ZNF782	blue
ZNF781	blue
ZNF780B	blue
ZNF780A	brown
ZNF778	blue
ZNF777	yellow
ZNF776	salmon
ZNF775	yellow
ZNF774	turquoise
ZNF773	blue
ZNF772	blue
ZNF771	turquoise
ZNF770	brown
ZNF77	yellow
ZNF768	turquoise
ZNF767	blue
ZNF766	blue
ZNF765	pink
ZNF764	yellow
ZNF763	blue
ZNF761	turquoise
ZNF76	blue
ZNF75D	green
ZNF75A	blue
ZNF750	turquoise
ZNF749	blue
ZNF747	yellow
ZNF746	tan
ZNF740	blue
ZNF74	yellow
ZNF738	blue
ZNF737	blue
ZNF736	blue
ZNF735	blue
ZNF733P	red
ZNF732	blue
ZNF730	darkturquoise
ZNF729	green
ZNF727	blue
ZNF726	blue
ZNF724P	blue
ZNF721	blue
ZNF720	green
ZNF718	blue
ZNF717	blue
ZNF716	pink
ZNF714	green
ZNF713	brown
ZNF711	turquoise
ZNF710	pink
ZNF71	turquoise
ZNF709	yellow
ZNF708	blue
ZNF707	turquoise
ZNF706	blue
ZNF705G	red
ZNF705E	red
ZNF705D	red
ZNF705B	red
ZNF705A	red
ZNF704	turquoise
ZNF703	turquoise
ZNF702P	turquoise
ZNF701	blue
ZNF700	blue
ZNF70	blue
ZNF7	yellow
ZNF699	green
ZNF697	grey
ZNF696	yellow
ZNF695	turquoise
ZNF692	brown
ZNF691	grey
ZNF69	blue
ZNF689	blue
ZNF688	yellow
ZNF687	greenyellow
ZNF684	grey60
ZNF683	turquoise
ZNF682	blue
ZNF681	blue
ZNF680	blue
ZNF679	blue
ZNF678	blue
ZNF677	turquoise
ZNF676	grey
ZNF675	blue
ZNF674-AS1	grey
ZNF674	turquoise
ZNF672	pink
ZNF671	blue
ZNF670	turquoise
ZNF66P	blue
ZNF669	green
ZNF668	turquoise
ZNF667-AS1	brown
ZNF667	turquoise
ZNF665	blue
ZNF664	blue
ZNF663	turquoise
ZNF662	turquoise
ZNF660	turquoise
ZNF658B	brown
ZNF658	grey
ZNF655	turquoise
ZNF654	brown
ZNF653	black
ZNF652	tan
ZNF649	blue
ZNF648	turquoise
ZNF646	tan
ZNF645	blue
ZNF644	blue
ZNF641	tan
ZNF639	blue
ZNF638-IT1	turquoise
ZNF638	turquoise
ZNF630-AS1	blue
ZNF630	grey
ZNF629	turquoise
ZNF628	turquoise
ZNF627	purple
ZNF626	blue
ZNF625	blue
ZNF624	darkred
ZNF623	blue
ZNF622	green
ZNF621	blue
ZNF620	yellow
ZNF619	blue
ZNF618	yellow
ZNF616	turquoise
ZNF615	green
ZNF614	blue
ZNF613	brown
ZNF611	turquoise
ZNF610	brown
ZNF609	blue
ZNF608	blue
ZNF607	blue
ZNF606	blue
ZNF605	blue
ZNF600	blue
ZNF599	blue
ZNF598	yellow
ZNF597	turquoise
ZNF596	yellow
ZNF595	blue
ZNF594	green
ZNF593	yellow
ZNF592	pink
ZNF589	blue
ZNF587	turquoise
ZNF586	tan
ZNF585B	blue
ZNF585A	turquoise
ZNF584	blue
ZNF583	yellow
ZNF582-AS1	yellow
ZNF582	yellow
ZNF581	blue
ZNF580	yellow
ZNF579	turquoise
ZNF578	blue
ZNF577	blue
ZNF576	yellow
ZNF575	turquoise
ZNF574	yellow
ZNF573	blue
ZNF572	yellow
ZNF571	blue
ZNF570	blue
ZNF57	blue
ZNF569	blue
ZNF568	blue
ZNF567	blue
ZNF566	blue
ZNF565	yellow
ZNF564	green
ZNF563	blue
ZNF562	blue
ZNF561	blue
ZNF560	turquoise
ZNF559	blue
ZNF558	turquoise
ZNF557	blue
ZNF556	turquoise
ZNF555	blue
ZNF554	brown
ZNF552	tan
ZNF551	blue
ZNF550	blue
ZNF549	blue
ZNF548	blue
ZNF546	blue
ZNF544	blue
ZNF543	blue
ZNF542	yellow
ZNF541	turquoise
ZNF540	yellow
ZNF536	turquoise
ZNF534	yellow
ZNF532	blue
ZNF530	blue
ZNF529	blue
ZNF528	blue
ZNF527	blue
ZNF526	blue
ZNF525	blue
ZNF524	turquoise
ZNF521	turquoise
ZNF519	greenyellow
ZNF518B	blue
ZNF518A	brown
ZNF517	turquoise
ZNF516	greenyellow
ZNF514	blue
ZNF513	turquoise
ZNF512B	yellow
ZNF512	blue
ZNF511	yellow
ZNF510	blue
ZNF507	blue
ZNF506	blue
ZNF503-AS2	turquoise
ZNF503-AS1	turquoise
ZNF503	turquoise
ZNF502	blue
ZNF501	turquoise
ZNF500	yellow
ZNF497	turquoise
ZNF496	yellow
ZNF493	blue
ZNF492	blue
ZNF491	blue
ZNF490	turquoise
ZNF488	turquoise
ZNF487P	salmon
ZNF486	turquoise
ZNF485	yellow
ZNF484	blue
ZNF483	blue
ZNF480	midnightblue
ZNF48	yellow
ZNF479	turquoise
ZNF474	turquoise
ZNF473	yellow
ZNF471	turquoise
ZNF470	blue
ZNF469	turquoise
ZNF468	blue
ZNF467	blue
ZNF462	turquoise
ZNF461	blue
ZNF460	blue
ZNF454	turquoise
ZNF451	green
ZNF45	blue
ZNF449	green
ZNF446	turquoise
ZNF445	brown
ZNF444	turquoise
ZNF443	blue
ZNF442	turquoise
ZNF441	midnightblue
ZNF440	blue
ZNF44	turquoise
ZNF439	blue
ZNF438	blue
ZNF436	black
ZNF433	pink
ZNF432	green
ZNF431	blue
ZNF430	blue
ZNF43	blue
ZNF429	salmon
ZNF428	turquoise
ZNF426	green
ZNF425	turquoise
ZNF423	turquoise
ZNF420	blue
ZNF419	blue
ZNF418	blue
ZNF417	turquoise
ZNF416	blue
ZNF415	turquoise
ZNF414	turquoise
ZNF410	brown
ZNF41	blue
ZNF408	turquoise
ZNF407	yellow
ZNF404	turquoise
ZNF398	turquoise
ZNF397	yellow
ZNF396	blue
ZNF395	brown
ZNF394	blue
ZNF391	yellow
ZNF385D-AS2	blue
ZNF385D-AS1	turquoise
ZNF385D	blue
ZNF385C	turquoise
ZNF385B	turquoise
ZNF385A	grey
ZNF384	pink
ZNF383	blue
ZNF382	blue
ZNF37BP	blue
ZNF37A	blue
ZNF367	yellow
ZNF366	blue
ZNF365	turquoise
ZNF362	blue
ZNF358	yellow
ZNF354C	blue
ZNF354B	blue
ZNF354A	blue
ZNF350	green
ZNF35	turquoise
ZNF347	blue
ZNF346-IT1	turquoise
ZNF346	blue
ZNF345	blue
ZNF343	turquoise
ZNF341	blue
ZNF34	blue
ZNF33B	blue
ZNF33A	tan
ZNF337	blue
ZNF335	brown
ZNF334	turquoise
ZNF333	tan
ZNF331	greenyellow
ZNF330	green
ZNF329	lightgreen
ZNF326	blue
ZNF324B	yellow
ZNF324	yellow
ZNF322P1	green
ZNF322	green
ZNF321P	blue
ZNF320	turquoise
ZNF32-AS3	turquoise
ZNF32-AS2	red
ZNF32-AS1	grey
ZNF32	blue
ZNF319	greenyellow
ZNF318	green
ZNF317	blue
ZNF311	turquoise
ZNF304	blue
ZNF302	blue
ZNF300P1	turquoise
ZNF300	yellow
ZNF30	blue
ZNF3	blue
ZNF296	turquoise
ZNF295-AS1	turquoise
ZNF292	salmon
ZNF287	yellow
ZNF286B	brown
ZNF286A	blue
ZNF285	turquoise
ZNF284	blue
ZNF283	blue
ZNF282	blue
ZNF281	blue
ZNF280C	blue
ZNF280B	yellow
ZNF280A	turquoise
ZNF28	blue
ZNF277	green
ZNF276	purple
ZNF275	blue
ZNF274	tan
ZNF273	blue
ZNF271	brown
ZNF268	blue
ZNF267	orange
ZNF266	blue
ZNF264	blue
ZNF263	blue
ZNF260	blue
ZNF26	blue
ZNF259	midnightblue
ZNF257	blue
ZNF256	yellow
ZNF254	salmon
ZNF253	blue
ZNF252P-AS1	grey
ZNF252P	brown
ZNF251	brown
ZNF250	brown
ZNF25	green
ZNF248	blue
ZNF24	turquoise
ZNF239	turquoise
ZNF236	blue
ZNF235	blue
ZNF234	blue
ZNF233	red
ZNF232	yellow
ZNF230	blue
ZNF23	yellow
ZNF229	turquoise
ZNF227	blue
ZNF226	blue
ZNF225	blue
ZNF224	blue
ZNF223	blue
ZNF222	brown
ZNF221	turquoise
ZNF22	midnightblue
ZNF219	turquoise
ZNF217	tan
ZNF215	turquoise
ZNF214	turquoise
ZNF213	turquoise
ZNF212	blue
ZNF211	blue
ZNF208	green
ZNF205-AS1	turquoise
ZNF205	turquoise
ZNF204P	brown
ZNF202	blue
ZNF200	grey60
ZNF20	blue
ZNF2	brown
ZNF197-AS1	blue
ZNF197	brown
ZNF195	blue
ZNF192P1	turquoise
ZNF19	turquoise
ZNF189	turquoise
ZNF185	lightcyan
ZNF184	blue
ZNF182	turquoise
ZNF181	blue
ZNF180	grey
ZNF18	tan
ZNF177	brown
ZNF175	blue
ZNF174	lightgreen
ZNF17	blue
ZNF169	blue
ZNF165	turquoise
ZNF160	turquoise
ZNF16	brown
ZNF157	turquoise
ZNF155	yellow
ZNF154	blue
ZNF148	salmon
ZNF146	blue
ZNF143	brown
ZNF142	pink
ZNF141	blue
ZNF140	blue
ZNF14	blue
ZNF138	blue
ZNF137P	green
ZNF136	blue
ZNF135	brown
ZNF134	blue
ZNF133	blue
ZNF132	blue
ZNF131	blue
ZNF124	blue
ZNF121	blue
ZNF12	green
ZNF114	turquoise
ZNF107	blue
ZNF106	greenyellow
ZNF101	blue
ZNF100	green
ZNF10	blue
ZMYND8	pink
ZMYND19	yellow
ZMYND15	turquoise
ZMYND12	turquoise
ZMYND11	blue
ZMYND10-AS1	turquoise
ZMYND10	turquoise
ZMYM6NB	blue
ZMYM5	brown
ZMYM4-AS1	grey
ZMYM4	turquoise
ZMYM3	brown
ZMYM2	salmon
ZMYM1	blue
ZMPSTE24	brown
ZMIZ2	blue
ZMIZ1-AS1	turquoise
ZMIZ1	pink
ZMAT5	blue
ZMAT4	yellow
ZMAT3	turquoise
ZMAT2	black
ZMAT1	blue
ZKSCAN8	blue
ZKSCAN7	blue
ZKSCAN5	purple
ZKSCAN4	blue
ZKSCAN3	blue
ZKSCAN2	yellow
ZKSCAN1	turquoise
ZIM3	turquoise
ZIK1	blue
ZIC5	turquoise
ZIC4-AS1	turquoise
ZIC4	turquoise
ZIC3	turquoise
ZIC2	turquoise
ZIC1	turquoise
ZHX3	salmon
ZHX2	blue
ZHX1	blue
ZGPAT	yellow
ZG16B	turquoise
ZG16	turquoise
ZFYVE9	blue
ZFYVE28	yellow
ZFYVE27	tan
ZFYVE26	blue
ZFYVE21	black
ZFYVE20	turquoise
ZFYVE19	yellow
ZFYVE16	brown
ZFYVE1	royalblue
ZFY-AS1	blue
ZFY	grey
ZFX-AS1	turquoise
ZFX	turquoise
ZFR2	turquoise
ZFR	green
ZFPM2	turquoise
ZFPM1	turquoise
ZFPL1	pink
ZFP92	turquoise
ZFP90	blue
ZFP82	blue
ZFP69B	blue
ZFP69	blue
ZFP64	brown
ZFP62	blue
ZFP57	turquoise
ZFP42	turquoise
ZFP41	yellow
ZFP37	yellow
ZFP36L2	blue
ZFP36L1	greenyellow
ZFP36	greenyellow
ZFP30	blue
ZFP3	blue
ZFP28	yellow
ZFP2	lightgreen
ZFP14	blue
ZFP112	turquoise
ZFP1	yellow
ZFHX4-AS1	turquoise
ZFHX4	turquoise
ZFHX3	grey
ZFHX2	turquoise
ZFC3H1	salmon
ZFAT-AS1	turquoise
ZFAT	blue
ZFAS1	salmon
ZFAND6	brown
ZFAND5	brown
ZFAND4	black
ZFAND3	greenyellow
ZFAND2B	turquoise
ZFAND2A	brown
ZFAND1	midnightblue
ZER1	black
ZEB2-AS1	turquoise
ZEB2	brown
ZEB1-AS1	turquoise
ZEB1	turquoise
ZDHHC9	salmon
ZDHHC8P1	turquoise
ZDHHC8	yellow
ZDHHC7	yellow
ZDHHC6	turquoise
ZDHHC5	turquoise
ZDHHC4	yellow
ZDHHC3	darkred
ZDHHC24	blue
ZDHHC23	yellow
ZDHHC22	turquoise
ZDHHC21	blue
ZDHHC20-IT1	blue
ZDHHC20	blue
ZDHHC2	blue
ZDHHC19	darkred
ZDHHC18	tan
ZDHHC17	brown
ZDHHC16	blue
ZDHHC15	turquoise
ZDHHC14	brown
ZDHHC13	brown
ZDHHC12	blue
ZDHHC11B	brown
ZDHHC11	turquoise
ZDHHC1	turquoise
ZDBF2	yellow
ZCWPW2	blue
ZCWPW1	tan
ZCRB1	green
ZCCHC9	green
ZCCHC8	turquoise
ZCCHC7	blue
ZCCHC6	salmon
ZCCHC5	turquoise
ZCCHC4	blue
ZCCHC3	turquoise
ZCCHC24	turquoise
ZCCHC2	grey60
ZCCHC18	turquoise
ZCCHC17	green
ZCCHC16	turquoise
ZCCHC14	blue
ZCCHC13	turquoise
ZCCHC12	turquoise
ZCCHC11	turquoise
ZCCHC10	brown
ZC4H2	blue
ZC3HC1	blue
ZC3HAV1L	turquoise
ZC3HAV1	grey60
ZC3H8	blue
ZC3H7B	blue
ZC3H7A	brown
ZC3H6	blue
ZC3H4	blue
ZC3H3	blue
ZC3H18	yellow
ZC3H15	green
ZC3H14	blue
ZC3H13	turquoise
ZC3H12D	blue
ZC3H12C	purple
ZC3H12B	yellow
ZC3H12A	blue
ZC3H10	turquoise
ZC2HC1C	turquoise
ZC2HC1B	turquoise
ZC2HC1A	blue
ZBTB9	blue
ZBTB8OS	yellow
ZBTB8B	turquoise
ZBTB8A	blue
ZBTB7C	turquoise
ZBTB7B	blue
ZBTB7A	yellow
ZBTB6	green
ZBTB5	blue
ZBTB49	turquoise
ZBTB48	blue
ZBTB47	turquoise
ZBTB46	turquoise
ZBTB45	yellow
ZBTB44	brown
ZBTB43	green
ZBTB42	yellow
ZBTB41	blue
ZBTB40-IT1	blue
ZBTB40	blue
ZBTB4	blue
ZBTB39	blue
ZBTB38	blue
ZBTB37	salmon
ZBTB34	greenyellow
ZBTB33	blue
ZBTB32	turquoise
ZBTB3	blue
ZBTB26	brown
ZBTB25	blue
ZBTB24	blue
ZBTB22	turquoise
ZBTB21	blue
ZBTB20-AS4	grey
ZBTB20-AS3	pink
ZBTB20-AS2	grey
ZBTB20-AS1	greenyellow
ZBTB20	turquoise
ZBTB2	blue
ZBTB18	salmon
ZBTB17	turquoise
ZBTB16	grey
ZBTB14	blue
ZBTB12	turquoise
ZBTB11-AS1	yellow
ZBTB11	blue
ZBTB10	blue
ZBTB1	blue
ZBP1	grey60
ZBED6CL	grey
ZBED6	salmon
ZBED5-AS1	black
ZBED5	green
ZBED4	blue
ZBED3-AS1	red
ZBED3	yellow
ZBED2	blue
ZBED1	greenyellow
ZBBX	turquoise
ZAR1L	turquoise
ZAR1	turquoise
ZAP70	blue
ZAN	turquoise
ZAK	blue
ZADH2	blue
ZACN	turquoise
YY2	yellow
YY1P2	turquoise
YY1AP1	black
YY1	turquoise
YWHAZP3	brown
YWHAZ	brown
YWHAQ	midnightblue
YWHAH	blue
YWHAG	brown
YWHAE	brown
YWHAB	brown
YTHDF3	yellow
YTHDF2	green
YTHDF1	blue
YTHDC2	green
YTHDC1	turquoise
YRDC	grey
YPEL5	blue
YPEL4	turquoise
YPEL3	black
YPEL2	grey
YPEL1	blue
YOD1	darkred
YME1L1	brown
YLPM1	blue
YKT6	brown
YJEFN3	turquoise
YIPF7	turquoise
YIPF6	black
YIPF5	brown
YIPF4	salmon
YIPF3	pink
YIPF2	black
YIPF1	blue
YIF1B	turquoise
YIF1A	salmon
YES1	green
YEATS4	darkturquoise
YEATS2-AS1	lightgreen
YEATS2	blue
YDJC	yellow
YBX3P1	black
YBX3	black
YBX2	turquoise
YBX1	black
YBEY	black
YARS2	blue
YARS	blue
YAP1	turquoise
YAF2	green
YAE1D1	blue
XYLT2	brown
XYLT1	blue
XYLB	yellow
XXYLT1-AS2	grey60
XXYLT1-AS1	turquoise
XXYLT1	turquoise
XRRA1	blue
XRN2	brown
XRN1	brown
XRCC6P5	turquoise
XRCC6BP1	brown
XRCC6	blue
XRCC5	green
XRCC4	brown
XRCC3	turquoise
XRCC2	purple
XRCC1	pink
XPR1	blue
XPOT	blue
XPO7	black
XPO6	greenyellow
XPO5	blue
XPO4	blue
XPO1	green
XPNPEP3	blue
XPNPEP2	turquoise
XPNPEP1	blue
XPC	tan
XPA	blue
XKRY2	turquoise
XKRX	yellow
XKR9	turquoise
XKR8	tan
XKR7	turquoise
XKR6	yellow
XKR5	turquoise
XKR4	turquoise
XKR3	grey
XK	black
XIST	blue
XIRP2-AS1	blue
XIRP2	turquoise
XIRP1	turquoise
XIAP-AS1	lightgreen
XIAP	brown
XGPY2	turquoise
XG	turquoise
XDH	turquoise
XCR1	blue
XCL2	blue
XCL1	blue
XBP1	green
XAGE5	turquoise
XAGE3	turquoise
XAGE2B	turquoise
XAGE1A	turquoise
XAGE-4	turquoise
XAF1	grey60
XAB2	blue
WWTR1-IT1	pink
WWTR1-AS1	turquoise
WWTR1	turquoise
WWP2	pink
WWP1	blue
WWOX	blue
WWC3-AS1	turquoise
WWC3	tan
WWC2-AS2	turquoise
WWC2-AS1	turquoise
WWC2	grey
WWC1	turquoise
WTIP	turquoise
WTH3DI	turquoise
WTAPP1	red
WTAP	brown
WT1-AS	turquoise
WT1	turquoise
WSCD2	turquoise
WSCD1	turquoise
WSB2	blue
WSB1	blue
WRNIP1	blue
WRN	blue
WRB	brown
WRAP73	grey
WRAP53	yellow
WNT9B	turquoise
WNT9A	turquoise
WNT8B	turquoise
WNT8A	turquoise
WNT7B	turquoise
WNT7A	brown
WNT6	turquoise
WNT5B	turquoise
WNT5A-AS1	turquoise
WNT5A	turquoise
WNT4	turquoise
WNT3A	turquoise
WNT3	turquoise
WNT2B	turquoise
WNT2	turquoise
WNT16	turquoise
WNT11	turquoise
WNT10B	turquoise
WNT10A	turquoise
WNT1	turquoise
WNK4	turquoise
WNK3	turquoise
WNK2	turquoise
WNK1	black
WLS	tan
WIZ	yellow
WISP3	turquoise
WISP2	turquoise
WISP1	turquoise
WIPI2	black
WIPI1	darkred
WIPF3	turquoise
WIPF2	pink
WIPF1	turquoise
WIF1	turquoise
WIBG	pink
WHSC1L1	turquoise
WHSC1	midnightblue
WHAMMP3	blue
WHAMMP2	blue
WHAMMP1	green
WHAMM	blue
WFS1	turquoise
WFIKKN2	turquoise
WFIKKN1	turquoise
WFDC9	turquoise
WFDC8	turquoise
WFDC6	turquoise
WFDC5	turquoise
WFDC3	turquoise
WFDC2	turquoise
WFDC13	turquoise
WFDC12	turquoise
WFDC11	red
WFDC10B	turquoise
WFDC10A	turquoise
WFDC1	turquoise
WEE2-AS1	turquoise
WEE2	turquoise
WEE1	purple
WDYHV1	blue
WDTC1	black
WDSUB1	brown
WDR96	turquoise
WDR93	turquoise
WDR92	blue
WDR91	tan
WDR90	turquoise
WDR89	blue
WDR88	turquoise
WDR87	turquoise
WDR86-AS1	yellow
WDR86	turquoise
WDR85	blue
WDR83OS	pink
WDR83	turquoise
WDR82	turquoise
WDR81	yellow
WDR78	blue
WDR77	blue
WDR76	midnightblue
WDR75	blue
WDR74	blue
WDR73	blue
WDR72	turquoise
WDR70	blue
WDR7	blue
WDR67	midnightblue
WDR66	turquoise
WDR65	turquoise
WDR64	turquoise
WDR63	turquoise
WDR62	turquoise
WDR61	blue
WDR60	blue
WDR6	blue
WDR5B	green
WDR59	blue
WDR55	blue
WDR54	brown
WDR53	blue
WDR52-AS1	turquoise
WDR52	blue
WDR5	blue
WDR49	grey
WDR48	green
WDR47	brown
WDR46	brown
WDR45B	turquoise
WDR45	black
WDR44	brown
WDR43	blue
WDR41	brown
WDR4	yellow
WDR38	turquoise
WDR37	blue
WDR36	blue
WDR35	turquoise
WDR34	turquoise
WDR33	blue
WDR31	turquoise
WDR3	blue
WDR27	blue
WDR26	blue
WDR25	turquoise
WDR24	yellow
WDR20	turquoise
WDR19	blue
WDR18	yellow
WDR17	yellow
WDR16	turquoise
WDR13	turquoise
WDR12	midnightblue
WDR11-AS1	brown
WDR11	blue
WDR1	grey
WDPCP	blue
WDHD1	purple
WDFY4	royalblue
WDFY3-AS2	blue
WDFY3-AS1	blue
WDFY3	blue
WDFY2-AS1	turquoise
WDFY2	turquoise
WDFY1	blue
WBSCR28	lightgreen
WBSCR27	turquoise
WBSCR22	blue
WBSCR17	turquoise
WBSCR16	blue
WBP5	turquoise
WBP4	brown
WBP2P1	turquoise
WBP2NL	yellow
WBP2	pink
WBP1L	greenyellow
WBP11P1	turquoise
WBP11	blue
WBP1	blue
WASL	blue
WASIR2	turquoise
WASIR1	turquoise
WASH7P	blue
WASH5P	blue
WASH4P	blue
WASH3P	pink
WASH2P	blue
WASH1	blue
WASF3-AS1	turquoise
WASF3	lightcyan
WASF2	black
WASF1	turquoise
WAS	pink
WARS2-IT1	blue
WARS2	blue
WARS	blue
WAPAL	brown
WAC-AS1	brown
WAC	brown
VWF	turquoise
VWDE	yellow
VWCE	turquoise
VWC2L-IT1	turquoise
VWC2L	turquoise
VWC2	turquoise
VWA9	blue
VWA8-AS1	turquoise
VWA8	green
VWA7	turquoise
VWA5B2	turquoise
VWA5B1	turquoise
VWA5A	blue
VWA3B	turquoise
VWA3A	turquoise
VWA2	turquoise
VWA1	turquoise
VTRNA3-1P	turquoise
VTRNA2-1	magenta
VTRNA1-3	turquoise
VTRNA1-2	magenta
VTRNA1-1	cyan
VTI1B	black
VTI1A	turquoise
VTCN1	turquoise
VTA1	brown
VSX2	turquoise
VSX1	turquoise
VSTM5	turquoise
VSTM4	turquoise
VSTM2L	turquoise
VSTM2B	turquoise
VSTM1	royalblue
VSNL1	turquoise
VSIG8	turquoise
VSIG4	grey
VSIG2	turquoise
VSIG10L	turquoise
VSIG10	blue
VSIG1	blue
VRTN	turquoise
VRK3	pink
VRK2	green
VRK1	brown
VPS9D1	blue
VPS8	salmon
VPS72	blue
VPS54	brown
VPS53	blue
VPS52	pink
VPS51	blue
VPS4B	brown
VPS4A	lightgreen
VPS45	blue
VPS41	blue
VPS39	turquoise
VPS37D	turquoise
VPS37C	turquoise
VPS37B	blue
VPS37A	green
VPS36	blue
VPS35	brown
VPS33B	green
VPS33A	blue
VPS29	brown
VPS28	black
VPS26B	turquoise
VPS26A	brown
VPS25	brown
VPS18	grey
VPS16	black
VPS13D	turquoise
VPS13C	blue
VPS13B	yellow
VPS13A-AS1	turquoise
VPS13A	blue
VPS11	pink
VPREB3	brown
VPREB1	turquoise
VPRBP	blue
VOPP1	grey
VNN3	tan
VNN2	blue
VNN1	blue
VN1R5	turquoise
VN1R4	turquoise
VN1R2	turquoise
VN1R10P	pink
VN1R1	grey
VMP1	salmon
VMO1	turquoise
VMAC	yellow
VMA21	green
VLDLR	blue
VKORC1L1	purple
VKORC1	blue
VIT	turquoise
VIPR2	turquoise
VIPR1-AS1	turquoise
VIPR1	blue
VIPAS39	turquoise
VIP	turquoise
VIMP	green
VIM-AS1	greenyellow
VIM	brown
VILL	turquoise
VIL1	turquoise
VHLL	turquoise
VHL	green
VGLL4	yellow
VGLL3	turquoise
VGLL2	turquoise
VGLL1	turquoise
VGF	turquoise
VEZT	blue
VEZF1	turquoise
VEPH1	lightcyan
VENTXP7	turquoise
VENTXP1	turquoise
VENTX	turquoise
VEGFC	turquoise
VEGFB	yellow
VEGFA	turquoise
VDR	greenyellow
VDAC3	green
VDAC2	turquoise
VDAC1	midnightblue
VCY1B	turquoise
VCX3B	turquoise
VCX3A	turquoise
VCX2	turquoise
VCX	turquoise
VCPIP1	brown
VCP	yellow
VCL	lightcyan
VCAN-AS1	grey
VCAN	grey
VCAM1	turquoise
VBP1	brown
VAX2	turquoise
VAX1	turquoise
VAV3-AS1	grey
VAV3	brown
VAV2	brown
VAV1	greenyellow
VAT1L	turquoise
VAT1	blue
VASP	blue
VASN	turquoise
VASH2	turquoise
VASH1	yellow
VARS2	yellow
VARS	yellow
VAPB	turquoise
VAPA	brown
VANGL2	turquoise
VANGL1	yellow
VAMP8	purple
VAMP7	brown
VAMP5	grey60
VAMP4	brown
VAMP3	brown
VAMP2	pink
VAMP1	turquoise
VAC14-AS1	turquoise
VAC14	pink
UXT	green
UXS1	blue
UVSSA	turquoise
UVRAG	turquoise
UTY	grey
UTS2R	turquoise
UTS2B	turquoise
UTS2	grey
UTRN	turquoise
UTP6	blue
UTP3	green
UTP23	blue
UTP20	blue
UTP18	green
UTP15	blue
UTP14A	blue
UTP11L	blue
UTF1	turquoise
UST	blue
USPL1	blue
USP9Y	grey
USP9X	yellow
USP8	brown
USP7	brown
USP6NL	turquoise
USP6	blue
USP54	brown
USP53	blue
USP51	turquoise
USP50	blue
USP5	blue
USP49	blue
USP48	blue
USP47	green
USP46-AS1	turquoise
USP46	blue
USP45	blue
USP44	turquoise
USP43	turquoise
USP42	blue
USP41	grey60
USP40	blue
USP4	tan
USP39	turquoise
USP38	brown
USP37	blue
USP36	blue
USP35	blue
USP34	yellow
USP33	green
USP32P2	blue
USP32P1	blue
USP32	greenyellow
USP31	black
USP30-AS1	blue
USP30	turquoise
USP3-AS1	pink
USP3	salmon
USP29	turquoise
USP28	blue
USP27X-AS1	turquoise
USP27X	grey
USP26	turquoise
USP25	turquoise
USP24	blue
USP22	pink
USP21	pink
USP20	blue
USP2-AS1	turquoise
USP2	turquoise
USP19	tan
USP18	grey60
USP17L6P	red
USP17L4	red
USP17L30	red
USP17L23	red
USP17L21	red
USP17L2	red
USP17L1P	red
USP17L19	red
USP17L18	red
USP17L15	red
USP17L12	red
USP17L10	red
USP17	red
USP16	blue
USP15	brown
USP14	blue
USP13	blue
USP12-AS2	turquoise
USP12-AS1	red
USP12	black
USP11	blue
USP10	blue
USP1	green
USO1	green
USHBP1	turquoise
USH2A	turquoise
USH1G	turquoise
USH1C	turquoise
USF2	turquoise
USF1	tan
USE1	blue
USB1	blue
UROS	midnightblue
UROD	black
UROC1	turquoise
URM1	pink
URI1	blue
URGCP	blue
URB2	blue
URB1	blue
UQCRQ	turquoise
UQCRHL	darkturquoise
UQCRH	purple
UQCRFS1	brown
UQCRC2	turquoise
UQCRC1	blue
UQCRBP1	blue
UQCRB	darkturquoise
UQCR11	turquoise
UQCR10	brown
UQCC	blue
UPRT	blue
UPP2-IT1	blue
UPP2	turquoise
UPP1	blue
UPK3BL	blue
UPK3B	brown
UPK3A	turquoise
UPK2	turquoise
UPK1B	turquoise
UPK1A-AS1	turquoise
UPK1A	turquoise
UPF3B	blue
UPF3AP1	brown
UPF3A	blue
UPF2	turquoise
UPF1	tan
UPB1	blue
UOX	blue
UNQ6975	turquoise
UNQ6494	turquoise
UNKL	yellow
UNK	blue
UNG	yellow
UNCX	turquoise
UNC93B6	blue
UNC93B1	blue
UNC93A	turquoise
UNC80	turquoise
UNC79	turquoise
UNC5D	turquoise
UNC5CL	turquoise
UNC5C	turquoise
UNC5B-AS1	turquoise
UNC5B	turquoise
UNC5A	turquoise
UNC50	green
UNC45B	turquoise
UNC45A	turquoise
UNC13D	greenyellow
UNC13C	turquoise
UNC13B	turquoise
UNC13A	turquoise
UNC119B	blue
UNC119	pink
UMPS	blue
UMODL1	turquoise
UMOD	turquoise
ULK4P3	blue
ULK4P1	blue
ULK4	blue
ULK3	brown
ULK2	blue
ULK1	blue
ULBP3	turquoise
ULBP2	turquoise
ULBP1	turquoise
UIMC1	salmon
UHRF2	blue
UHRF1BP1L	brown
UHRF1BP1	blue
UHRF1	purple
UHMK1	brown
UGT8	brown
UGT3A2	turquoise
UGT3A1	turquoise
UGT2B7	turquoise
UGT2B4	turquoise
UGT2B28	red
UGT2B17	turquoise
UGT2B15	turquoise
UGT2B11	brown
UGT2B10	red
UGT2A3	turquoise
UGT2A2	red
UGT1A5	turquoise
UGP2	brown
UGGT2-IT1	turquoise
UGGT2	grey
UGGT1	turquoise
UGDH-AS1	turquoise
UGDH	midnightblue
UGCG	blue
UG0898H09	blue
UFSP2	blue
UFSP1	yellow
UFM1	green
UFL1-AS1	lightgreen
UFL1	blue
UFD1L	brown
UFC1	blue
UEVLD	brown
UCP3	brown
UCP2	blue
UCP1	turquoise
UCN3	turquoise
UCN2	turquoise
UCN	turquoise
UCMA	turquoise
UCKL1-AS1	turquoise
UCK2	yellow
UCK1	pink
UCHL5	midnightblue
UCHL3	midnightblue
UCHL1-AS1	red
UCHL1	turquoise
UCA1	red
UBXN8	darkturquoise
UBXN7-AS1	turquoise
UBXN7	yellow
UBXN6	black
UBXN4	brown
UBXN2B	brown
UBXN2A	tan
UBXN11	yellow
UBXN10	yellow
UBXN1	blue
UBTFL1	turquoise
UBTF	blue
UBTD2	turquoise
UBTD1	turquoise
UBR7	blue
UBR5	yellow
UBR4	turquoise
UBR3	turquoise
UBR2	tan
UBR1	turquoise
UBQLNL	grey60
UBQLN4	greenyellow
UBQLN3	turquoise
UBQLN2	brown
UBQLN1	brown
UBP1	blue
UBOX5-AS1	turquoise
UBOX5	turquoise
UBN2	blue
UBN1	tan
UBLCP1	brown
UBL7-AS1	lightgreen
UBL7	black
UBL5	brown
UBL4B	turquoise
UBL4A	turquoise
UBL3	brown
UBIAD1	blue
UBFD1	blue
UBE4B	turquoise
UBE4A	turquoise
UBE3D	blue
UBE3C	blue
UBE3B	pink
UBE3A	blue
UBE2Z	pink
UBE2W	brown
UBE2V2	brown
UBE2V1	black
UBE2U	blue
UBE2T	purple
UBE2S	turquoise
UBE2R2	greenyellow
UBE2QL1	turquoise
UBE2Q2P2	greenyellow
UBE2Q2P1	green
UBE2Q2	blue
UBE2Q1-AS1	turquoise
UBE2Q1	turquoise
UBE2O	black
UBE2NL	purple
UBE2N	blue
UBE2MP1	black
UBE2M	black
UBE2L6	grey60
UBE2L3	green
UBE2K	brown
UBE2J2	turquoise
UBE2J1	blue
UBE2I	yellow
UBE2H	darkred
UBE2G2	blue
UBE2G1	turquoise
UBE2F	blue
UBE2E3	black
UBE2E2-AS1	turquoise
UBE2E2	grey
UBE2E1-AS1	turquoise
UBE2E1	brown
UBE2DNL	turquoise
UBE2D4	blue
UBE2D3	brown
UBE2D2	green
UBE2D1	brown
UBE2C	purple
UBE2B	blue
UBE2A	brown
UBD	turquoise
UBC	brown
UBB	black
UBASH3B	yellow
UBASH3A	blue
UBAP2L	pink
UBAP2	blue
UBAP1L	blue
UBAP1	blue
UBALD2	black
UBALD1	black
UBAC2-IT1	turquoise
UBAC2-AS1	turquoise
UBAC2	blue
UBAC1	black
UBA7	blue
UBA6	brown
UBA52	black
UBA5	blue
UBA3	brown
UBA2	blue
UBA1	pink
UAP1L1	turquoise
UAP1	midnightblue
UACA	turquoise
U2SURP	blue
U2AF2	pink
U2AF1L4	blue
U2AF1	brown
TYW5	blue
TYW3	blue
TYW1B	blue
TYW1	blue
TYSND1	blue
TYRP1	turquoise
TYROBP	turquoise
TYRO3P	yellow
TYRO3	turquoise
TYR	turquoise
TYMS	purple
TYMP	grey60
TYK2	tan
TXNRD3NB	turquoise
TXNRD2	yellow
TXNRD1	brown
TXNL4B	brown
TXNL4A	green
TXNL1	brown
TXNIP	tan
TXNDC9	brown
TXNDC8	blue
TXNDC5	lightyellow
TXNDC2	blue
TXNDC17	blue
TXNDC16	black
TXNDC15	blue
TXNDC12	turquoise
TXNDC11	turquoise
TXN2	blue
TXN	blue
TXLNG2P	grey
TXLNG	blue
TXLNB	turquoise
TXLNA	blue
TXK	blue
TWSG1	lightcyan
TWISTNB	midnightblue
TWIST2	turquoise
TWIST1	turquoise
TWF1	brown
TVP23C	blue
TVP23B	green
TVP23A	turquoise
TUT1	brown
TUSC7	turquoise
TUSC5	turquoise
TUSC3	turquoise
TUSC2	turquoise
TUSC1	turquoise
TULP4	blue
TULP3	blue
TULP2	turquoise
TULP1	turquoise
TUG1	turquoise
TUFT1	turquoise
TUFM	midnightblue
TUBGCP6	blue
TUBGCP5	blue
TUBGCP4	blue
TUBGCP3	turquoise
TUBGCP2	turquoise
TUBG2	salmon
TUBG1	purple
TUBE1	blue
TUBD1	blue
TUBBP5	turquoise
TUBBP1	blue
TUBB8	turquoise
TUBB6	turquoise
TUBB4B	black
TUBB4A	turquoise
TUBB3	turquoise
TUBB2B	turquoise
TUBB2A	black
TUBB1	lightcyan
TUBB	pink
TUBAL3	turquoise
TUBA8	lightcyan
TUBA4B	blue
TUBA4A	blue
TUBA3FP	turquoise
TUBA3E	turquoise
TUBA3D	turquoise
TUBA3C	turquoise
TUBA1C	pink
TUBA1B	pink
TUBA1A	greenyellow
TUB	turquoise
TTYH3	lightcyan
TTYH2	blue
TTYH1	turquoise
TTTY9B	blue
TTTY9A	blue
TTTY8B	turquoise
TTTY8	turquoise
TTTY7B	turquoise
TTTY7	turquoise
TTTY6B	turquoise
TTTY6	turquoise
TTTY5	turquoise
TTTY4C	turquoise
TTTY4	turquoise
TTTY3B	turquoise
TTTY3	turquoise
TTTY23B	turquoise
TTTY23	turquoise
TTTY22	turquoise
TTTY21B	turquoise
TTTY21	turquoise
TTTY20	turquoise
TTTY2	blue
TTTY1B	turquoise
TTTY19	blue
TTTY18	turquoise
TTTY17C	blue
TTTY17A	blue
TTTY16	turquoise
TTTY15	grey
TTTY13	turquoise
TTTY12	blue
TTTY11	blue
TTTY10	grey
TTTY1	turquoise
TTR	turquoise
TTPAL	black
TTPA	red
TTN-AS1	blue
TTN	blue
TTLL9	turquoise
TTLL8	turquoise
TTLL7-IT1	lightgreen
TTLL7	turquoise
TTLL6	turquoise
TTLL5	blue
TTLL4	tan
TTLL3	greenyellow
TTLL2	turquoise
TTLL13	turquoise
TTLL12	darkgreen
TTLL11-IT1	turquoise
TTLL11	yellow
TTLL10-AS1	turquoise
TTLL10	turquoise
TTLL1	yellow
TTL	blue
TTK	purple
TTI2	green
TTI1	blue
TTF2	blue
TTF1	blue
TTC9C	blue
TTC9B	turquoise
TTC9	blue
TTC8	blue
TTC7B	lightcyan
TTC7A	blue
TTC5	blue
TTC40	turquoise
TTC4	blue
TTC3P1	blue
TTC39C	blue
TTC39B	blue
TTC39A	turquoise
TTC38	grey
TTC37	blue
TTC36	turquoise
TTC34	turquoise
TTC33	brown
TTC32	brown
TTC31	blue
TTC30B	turquoise
TTC30A	turquoise
TTC3-AS1	turquoise
TTC3	blue
TTC29	turquoise
TTC28-AS1	brown
TTC28	turquoise
TTC27	blue
TTC26	blue
TTC25	turquoise
TTC24	yellow
TTC23L	turquoise
TTC23	turquoise
TTC22	brown
TTC21B	blue
TTC21A	brown
TTC19	blue
TTC18	midnightblue
TTC17	blue
TTC16	yellow
TTC14	green
TTC13	blue
TTC12	blue
TTC1	green
TTBK2	turquoise
TTBK1	turquoise
TSTD3	magenta
TSTD2	blue
TSTD1	tan
TSTA3	black
TST	turquoise
TSSK6	yellow
TSSK4	tan
TSSK3	turquoise
TSSK2	blue
TSSK1B	turquoise
TSSC4	turquoise
TSSC1-IT1	blue
TSSC1	blue
TSRM	turquoise
TSR3	yellow
TSR2	blue
TSR1	blue
TSPYL6	turquoise
TSPYL5	blue
TSPYL4	grey
TSPYL2	blue
TSPYL1	blue
TSPY8	turquoise
TSPY5P	turquoise
TSPY4	turquoise
TSPY3	turquoise
TSPY26P	turquoise
TSPY2	turquoise
TSPY10	turquoise
TSPY1	turquoise
TSPO2	turquoise
TSPO	darkred
TSPEAR-AS1	turquoise
TSPEAR	turquoise
TSPAN9-IT1	turquoise
TSPAN9	lightcyan
TSPAN8	turquoise
TSPAN7	black
TSPAN6	turquoise
TSPAN5	black
TSPAN4	turquoise
TSPAN33	lightcyan
TSPAN32	blue
TSPAN31	green
TSPAN3	blue
TSPAN2	blue
TSPAN19	blue
TSPAN18	blue
TSPAN17	yellow
TSPAN16	blue
TSPAN15	turquoise
TSPAN14	royalblue
TSPAN13	blue
TSPAN12	turquoise
TSPAN11	turquoise
TSPAN10	turquoise
TSPAN1	turquoise
TSNAXIP1	turquoise
TSNARE1	yellow
TSN	blue
TSLP	turquoise
TSKU	turquoise
TSKS	turquoise
TSIX	turquoise
TSHZ3	blue
TSHZ2	blue
TSHZ1	blue
TSHR	turquoise
TSHB	blue
TSGA13	blue
TSGA10IP	turquoise
TSGA10	turquoise
TSG101	brown
TSG1	turquoise
TSFM	blue
TSEN54	brown
TSEN34	blue
TSEN2	blue
TSEN15	blue
TSC22D4	turquoise
TSC22D3	green
TSC22D2	turquoise
TSC22D1-AS1	blue
TSC22D1	lightcyan
TSC2	brown
TSC1	pink
TSACC	turquoise
TRUB2	blue
TRUB1	blue
TRRAP	blue
TRPV6	turquoise
TRPV5	turquoise
TRPV4	turquoise
TRPV3	turquoise
TRPV2	turquoise
TRPV1	yellow
TRPT1	yellow
TRPS1	blue
TRPM8	turquoise
TRPM7	blue
TRPM6	blue
TRPM5	turquoise
TRPM4	turquoise
TRPM3	turquoise
TRPM2	blue
TRPM1	turquoise
TRPC7-AS2	red
TRPC7-AS1	turquoise
TRPC7	turquoise
TRPC6	turquoise
TRPC5OS	turquoise
TRPC5	turquoise
TRPC4AP	tan
TRPC4	turquoise
TRPC3	turquoise
TRPC2	turquoise
TRPC1	yellow
TRPA1	turquoise
TROVE2	brown
TROAP	turquoise
TRO	turquoise
TRNT1	blue
TRNP1	turquoise
TRNAU1AP	brown
[truncated: 23,246 more rows]
