# Supplementary material for: Identification of Hub Genes With Differential Correlations in Sepsis
Source: Front Genet. 2022 Mar 24;13:876514. doi: 10.3389/fgene.2022.876514 (PMC8987114; doi:10.3389/fgene.2022.876514)
Supplement: Supplementary file 3 [file Table2.XLS]

## Sheet: blue module
molecule X	molecule Y	r1	r2
ZMYM6NB	FAM20A	0.406621	-0.728163
ZNF366	GOLGA1	0.410169	-0.681189
ZNF609	FAM20A	0.42304	-0.680428
ZNF366	WDR37	0.443006	-0.647605
ZNF366	FBXW2	0.401904	-0.643995
ZNF282	ATP11B	0.422094	-0.632358
ZNF366	SDHC	0.418455	-0.626207
ZNF366	PAG1	0.4367	-0.610998
ZNF366	MAP2K6	0.427098	-0.609907
ZNF282	AGTPBP1	0.512057	-0.592121
ZNF282	UGCG	0.554223	-0.574204
ZNF282	RAB27A	0.610178	-0.495641
ZNF282	AGFG1	0.599415	-0.482447
ZNF282	FAM217B	0.598931	-0.463852
ZNF282	CDADC1	0.599348	-0.441158
ZSWIM8-AS1	GYG1	0.61136	-0.416497
ZNF827	RBMS1	-0.520259	0.523169
ZNF282	ELMSAN1	-0.628694	0.555019
ZNF589	UGCG	-0.44232	0.593125
ZMYND11	MEF2A	-0.436141	0.599026
ZNF827	AGFG1	-0.46732	0.61888
ZNF512	MYBL1	-0.430603	0.619146
ZNF827	RSBN1	-0.421377	0.619671
ZNF589	RBMS1	-0.412978	0.638392
ZMYM6NB	MYBL1	-0.423207	0.680083
ZNF366	PHACTR2	0.548032	-0.482633
ZNF282	GBE1	0.588261	-0.437002
ZNHIT6	AGFG1	-0.41009	0.609304
ZNF248	PECR	-0.40223	0.610462
ZNF282	MAP2K6	0.509931	-0.511555
ZNF282	RABGEF1	0.589863	-0.421809
ZNF248	MEF2A	-0.549093	0.470568
ZNF589	IL18R1	-0.533806	0.48746
ZNF827	ZDHHC20	-0.512392	0.509183
ZNHIT6	PTPRCAP	0.572881	-0.438964
ZNF827	MEF2A	-0.515635	0.498841
ZNF282	CSGALNACT2	0.484197	-0.516014
ZNF366	MFAP3	0.419386	-0.572009
ZNF792	MEF2A	-0.521536	0.476396
ZNF827	RAD23B	-0.428677	0.555781
ZNF589	CSGALNACT2	-0.42729	0.556887
ZNF551	RAD23B	-0.453515	0.52907
ZNF438	PCOLCE2	0.475321	-0.50727
ZNF589	ATP11B	-0.442859	0.536277
ZNF282	PGM2L1	0.533907	-0.441539
ZNF366	PLAC8	0.431702	-0.542267
ZNF589	PPP1CB	-0.455318	0.519714
ZNF831	AGFG1	-0.420044	0.550789
ZNF282	GTDC1	0.53411	-0.437726
ZNF589	RABGEF1	-0.412422	0.554315
ZNF831	RAD23B	-0.429163	0.537679
ZNF589	CDADC1	-0.404686	0.557141
ZNF589	SAMSN1	-0.52688	0.43612
ZNF282	SLCO4C1	0.523714	-0.434374
ZMYND11	NSMF	0.423368	-0.532894
ZNF827	PAG1	-0.455588	0.500693
ZNF827	MYL12A	-0.541948	0.407305
ZNF282	EML4	0.418539	-0.526875
ZNF831	MEF2A	-0.450158	0.496823
ZNF551	WDR37	-0.405764	0.536033
ZNF32	BTBD11	0.495406	-0.450816
ZNF366	GYG1	0.404967	-0.536172
ZNF551	CD44	-0.413556	0.523513
ZNF282	RNGTT	0.421815	-0.514325
ZNF544	MEF2A	-0.511706	0.424316
ZNF551	ACSL3	-0.406939	0.526284
ZNF84	MSL3	-0.424245	0.509966
ZNHIT6	PIEZO1	0.431387	-0.501215
ZNF282	PGM2	0.453018	-0.47939
ZMYND11	PTPRCAP	0.484254	-0.446836
ZNF282	ZDHHC20	0.404119	-0.519555
ZNF827	FCER1G	-0.437234	0.48956
ZNF76	MICAL1	-0.43984	0.482566
ZNF544	RBMS1	-0.412628	0.507613
ZNF827	MMADHC	-0.469105	0.452174
ZNF827	MAP3K8	-0.514608	0.401207
ZNF248	ATP11B	-0.401343	0.51318
ZNF282	ALCAM	0.505393	-0.408323
ZNF76	RPGRIP1L	0.425908	-0.48701
ZNF544	ACSL3	-0.426738	0.486204
ZNF248	ACSL3	-0.438905	0.471375
ZMYM6NB	ANKRD34B	0.410471	-0.497213
ZNF366	ALCAM	0.411441	-0.496298
ZNF827	TMLHE	-0.468125	0.441287
ZNF573	PTPRCAP	0.418342	-0.487836
ZNF551	NSMF	0.448167	-0.457932
ZNF827	ACSL3	-0.469426	0.435303
ZNF544	AGFG1	-0.413132	0.489365
ZKSCAN8	PTPRCAP	0.494286	-0.407056
ZNF366	PDSS1	0.449781	-0.453601
ZMYND11	PATZ1	0.436031	-0.466043
ZSWIM8-AS1	SLC2A3	0.465533	-0.435372
ZNF550	PAG1	-0.405717	0.492879
ZNF248	AGFG1	-0.480032	0.417887
ZNF831	ZDHHC20	-0.419049	0.478665
ZNF608	LIPM	-0.401582	0.492676
ZNF443	ANKS1A	0.475373	-0.419534
ZNF846	MYBL1	-0.417519	0.477074
ZNF827	MORF4	-0.437628	0.457617
ZNF282	MMADHC	0.423742	-0.470875
ZNF282	BMF	-0.475851	0.41808
ZNF589	HS3ST3B1	-0.434157	0.458232
ZNF644	GSTO1	0.46291	-0.428924
ZNF551	AGFG1	-0.405846	0.482603
ZNF625	MCTP2	-0.46164	0.427982
ZNF282	MINA	0.411402	-0.476887
ZW10	LSMD1	0.447122	-0.44171
ZNF248	RBMS1	-0.425855	0.462501
ZNF625	ITGAM	-0.467998	0.419838
ZNF10	NSMF	0.448266	-0.439262
ZSWIM8-AS1	PIK3AP1	0.469893	-0.416724
ZNF551	GALNT2	-0.405108	0.480675
ZNF827	CNIH4	-0.479336	0.40618
ZNF589	SERPINB1	-0.479005	0.405704
ZNF589	IDI1	-0.427545	0.455574
ZNF562	SLC16A10	-0.403576	0.477974
ZNF248	CD44	-0.449005	0.433921
ZNF248	RABGEF1	-0.443102	0.439863
ZNF827	RABGEF1	-0.414794	0.466141
ZNF827	GCLM	-0.428601	0.448373
ZNF544	CD44	-0.428599	0.447553
ZNF792	APH1B	-0.447136	0.427943
ZNF551	RABGEF1	-0.436336	0.438632
ZNF573	ERLIN1	-0.404169	0.468091
ZNF827	TMEM260	-0.457374	0.414542
ZNF589	GCLM	-0.4323	0.434131
ZMIZ2	SNORA10	-0.462198	0.403209
ZNF562	GSTO1	0.427983	-0.437643
ZNF589	GTDC1	-0.414272	0.449222
ZNF366	ATP8B4	0.421719	-0.441612
ZNF248	RNF146	-0.414671	0.448359
ZNF366	SQRDL	0.409733	-0.452576
ZNF416	PTPRCAP	0.436908	-0.421975
ZNF589	AGTPBP1	-0.436508	0.422355
ZNF382	PXK	-0.447587	0.410866
ZNF625	PECR	-0.41574	0.440875
ZNF850	DTYMK	0.439336	-0.415323
ZNF282	WDR70	0.437866	-0.416733
ZNF248	ARHGAP24	-0.439167	0.414081
ZSWIM8-AS1	RAB27A	0.426417	-0.425705
ZNRD1-AS1	TRPS1	-0.438534	0.413152
ZNF10	CD44	-0.446866	0.40367
ZNHIT6	NAA40	0.420367	-0.430353
ZNRD1-AS1	GOLGA1	-0.403675	0.445555
ZNF76	EXOG	0.421612	-0.428017
ZNHIT6	MCTP2	-0.400421	0.447826
ZNF827	GTDC1	-0.423473	0.424434
ZNF562	EPHA4	-0.433093	0.413976
ZNF483	SH2D2A	0.42043	-0.426512
ZNF548	RAD23B	-0.428203	0.417155
ZNF326	EPHA4	-0.440387	0.402209
ZNF589	PSTPIP2	-0.424166	0.418794
ZNF84	MEF2A	-0.431568	0.409337
ZNF282	MFAP3	0.407633	-0.432685
ZMYND11	MCTP2	-0.426866	0.413114
ZNF800	PPIP5K1	-0.431493	0.408249
ZNF544	MSL3	-0.433174	0.405637
ZNHIT6	KLF7-IT1	-0.411638	0.426346
ZNF831	FBXW2	-0.417002	0.41926
ZNF827	GOLGA7	-0.428275	0.406225
ZNF827	KCMF1	-0.412357	0.421486
ZNF443	AGMAT	-0.420833	0.407597
ZNF443	NMT2	-0.406684	0.421528
ZNF248	MAP2K6	-0.405498	0.422424
ZNF366	LRRC8C	0.400159	-0.426846
ZNF831	FCER1G	-0.400052	0.426526
ZNF248	LRRFIP2	-0.403463	0.422955
ZNHIT6	SORT1	-0.425416	0.400491
ZNF551	PCYT1A	-0.400632	0.422062
ZNF366	SAMSN1	0.419656	-0.400852
ZNF10	KLF7-IT1	-0.414733	0.405044
ZMYM1	NEO1	-0.413772	0.405987
ZNF888	CA13	-0.410794	0.407627
ZNF589	HIF1A	-0.400717	0.409589

## Sheet: darkred_module
molecule X	molecule Y	r1	r2
ZDHHC3	C14orf159	-0.709976	0.518841
TRMT6	BTN3A1	-0.577007	0.498814
TRMT6	OSCAR	0.519498	-0.537521
TRMT6	CA4	0.564335	-0.491941
TSPO	TRMT6	0.570634	-0.551006
ZDHHC19	UBE2H	0.584905	-0.45222
ZDHHC19	TRMT6	0.586846	-0.641186
SVIP	CKAP4	0.603948	-0.440801
SVIP	CMTM4	0.632331	-0.468789
ZDHHC3	IL10	0.635678	-0.408651
TRMT6	IL10	0.637495	-0.474747
TRMT6	LCN2	0.64251	-0.439961
ZDHHC19	GRPEL1	0.643732	-0.401206
TRMT6	CKAP4	0.650763	-0.629873
TRMT6	HPR	0.658993	-0.417803
ZDHHC3	ZDHHC19	0.672837	-0.440451
TRMT6	TP53I3	0.680263	-0.526319
TRMT6	GADD45A	0.685194	-0.492274
UBE2H	EXOSC4	0.690712	-0.433874
TP53I3	SVIP	0.700999	-0.405861
TRMT6	RETN	0.703217	-0.412911
TRMT6	CMTM4	0.708239	-0.481412
UBE2H	SLC51A	0.720724	-0.534175
TRMT6	SLC51A	0.736538	-0.499303
TP53I3	GRPEL1	0.750644	-0.420739
ZDHHC3	SLC51A	0.768744	-0.651149
SLC51A	GRPEL1	0.783452	-0.442568
UBE2H	TP53I3	0.58781	-0.430688
UBE2H	TSPO	0.600267	-0.411542
SVIP	HPR	0.57741	-0.429767
SVIP	SLC51A	0.555519	-0.447324
QSOX1	C14orf159	-0.523417	0.469149
ZDHHC19	SVIP	0.4282	-0.551122
TRMT6	DNASE1L1	0.54578	-0.429706
TMEM8A	ISG20	-0.458248	0.519663
PPM1M	C14orf159	-0.545695	0.417761
TRMT6	CAPG	0.528052	-0.434645
TRMT6	TP53I11	0.456013	-0.503967
SVIP	LTB	-0.462317	0.486024
MMP9	LOC100506714	-0.498839	0.448695
TRMT6	MMP9	0.531517	-0.407926
TRMT6	PGLYRP1	0.482684	-0.448921
MMP9	C14orf159	-0.498347	0.427138
TADA3	ISG20	-0.433673	0.470829
SVIP	DNASE1L1	0.443026	-0.450169
TRMT6	S100P	0.484937	-0.405023
SVIP	OSCAR	0.411658	-0.476074
UBE2H	ANAPC15	0.431735	-0.439904
LOC100506714	FAM101B	-0.418825	0.427419
